# Supplementary material for: Association of Polymorphisms in the Long Non-Coding RNA HOTAIR with Recurrent Pregnancy Loss in a Korean Population
Source: Genes (Basel). 2022 Nov 17;13(11):2138. doi: 10.3390/genes13112138 (PMC9690393; doi:10.3390/genes13112138)
Supplement: Supplementary file 1 [file genes-13-02138-s001.zip]

Archive with 1 entries (1 files):
- genes-1985469-supplementary.pdf
